# Supplementary material for: Clinical Manifestations and Risk Factors Associated with 14 Deaths following Swarm Wasp Stings in a Chinese Tertiary Grade A General Hospital: A Retrospective Database Analysis Study
Source: J Clin Med. 2023 Sep 6;12(18):5789. doi: 10.3390/jcm12185789 (PMC10532120; doi:10.3390/jcm12185789)
Supplement: Supplementary file 1 [file jcm-12-05789-s001.zip]

Archive with 1 entries (1 files):
- jcm-2435944-supplementary.pdf
